# Supplementary material for: 8-Hydroxydaidzein Downregulates JAK/STAT, MMP, Oxidative Phosphorylation, and PI3K/AKT Pathways in K562 Cells
Source: Biomedicines. 2021 Dec 14;9(12):1907. doi: 10.3390/biomedicines9121907 (PMC8698423; doi:10.3390/biomedicines9121907)
Supplement: Supplementary file 1 [file biomedicines-09-01907-s001.zip]

Archive with 1 entries (1 files):
- biomedicines-1476563-supplementary.pdf
